# Supplementary material for: Assessment of DNA damage of smooth muscle cells in tunica media of human arterial allografts using Comet assay method
Source: PLoS One. 2025 Nov 3;20(11):e0335044. doi: 10.1371/journal.pone.0335044 (PMC12582482; doi:10.1371/journal.pone.0335044)
Supplement: S1 Table — (XLSX) [file pone.0335044.s001.xlsx]

## Sheet: S1 Table
S1 Table. Comet assay results in group 1 - CAG/S - cryopreserved grafts, slowly thawed
Tissue sample number	Analyzed cell number	Head DNA (%)	Tail DNA (%)	Sum intensity	Head radius	Tail length	Tail moment	Olive moment	Head area	Tail area
4	1	99.09	0.91	21.44	7.61	0	0	0.06	195.6	14.89
4	2	98.75	1.25	23.04	8.06	0.32	0.004	0.08	204.52	16.57
4	3	99.28	0.72	18.86	6.96	0	0	0.04	152.6	10.49
4	4	98.8	1.2	29.75	7.88	0.32	0.004	0.07	206.4	24.54
4	5	98.1	1.9	37.56	9.36	1.94	0.04	0.16	265.03	37.65
4	6	99.56	0.44	37.07	10.11	0	0	0.03	261.05	11.33
4	7	99.7	0.3	27.03	8.92	0	0	0.02	239.97	6.92
4	8	99.5	0.5	38.63	7.77	0	0	0.03	201.58	12.8
4	9	98.85	1.15	49.52	8.91	0	0	0.07	305.52	34.72
4	10	96.94	3.06	29.22	9.11	2.59	0.08	0.28	236.4	33.56
4	11	99.24	0.76	49.68	9.55	0	0	0.05	318.1	21.82
4	12	99.38	0.62	28.23	8.1	0	0	0.04	221.09	12.38
4	13	99.23	0.77	30.13	8.26	0	0	0.05	225.7	14.79
4	14	99.09	0.91	20.74	7.77	0	0	0.05	201.37	12.48
4	15	99.51	0.49	37.98	9.24	0	0	0.04	267.76	15.73
4	16	99.53	0.47	47.47	9.39	0	0	0.04	289.57	13.01
4	17	99.67	0.33	47.14	8.86	0	0	0.02	258.53	12.06
4	18	99.54	0.46	35.48	8.26	0	0	0.03	220.56	13.63
4	19	99.59	0.41	35.85	9.07	0	0	0.03	255.8	9.75
4	20	99.68	0.32	43.05	10.04	0	0	0.02	305.73	9.02
4	21	98.95	1.05	27.01	7.61	0	0	0.06	199.69	17.31
4	22	99.48	0.52	50.36	10.85	0	0	0.04	329.85	15.42
4	23	99.34	0.66	36.76	9.73	0.32	0.002	0.05	266.4	15.31
4	24	99.53	0.47	57.07	9.72	0	0	0.03	323.66	18.46
4	25	99.54	0.46	35.84	9.39	0	0	0.04	288.84	11.22
4	26	99.34	0.66	46.79	9.55	0	0	0.05	289.57	17.72
4	27	99.44	0.56	53.7	9.88	0	0	0.04	319.78	18.88
4	28	99.74	0.26	34.54	9.38	0	0	0.02	266.92	6.5
4	29	99.1	0.9	24.63	7.93	0	0	0.06	210.81	15.1
4	30	99.86	0.14	57	10.59	0	0	0.01	323.87	5.98
4	31	99.01	0.99	25.95	7.93	0	0	0.06	213.22	15.63
4	32	99.6	0.4	51.97	10.69	0	0	0.03	315.79	12.48
4	33	99.7	0.3	48.9	10.34	0	0	0.03	320.72	9.23
4	34	99.7	0.3	58.83	10.32	0	0	0.02	333.1	10.59
4	35	99.37	0.63	32.45	8.1	0	0	0.04	225.49	15.21
4	36	99.41	0.59	38.07	9.23	0	0	0.04	254.75	13.63
4	37	99.4	0.6	48.18	9.88	0	0	0.05	294.71	18.88
4	38	99.27	0.73	31.8	9.55	0.32	0.002	0.06	248.25	18.77
4	39	99.37	0.63	33.08	8.42	0	0	0.04	250.45	13.63
4	40	99.32	0.68	39.45	9.23	0	0	0.05	283.18	16.15
4	41	99.73	0.27	67.97	10.85	0	0	0.03	409.03	11.33
4	42	98.88	1.12	40.53	8.39	0.32	0.004	0.07	247.41	28.42
4	43	99.07	0.93	34.55	8.91	0	0	0.06	243.95	18.88
4	44	98.62	1.38	29.74	7.93	0	0	0.07	230.53	27.06
4	45	99.13	0.87	33.06	9.23	0	0	0.06	255.49	15.31
4	46	98.87	1.13	25.56	7.93	0	0	0.07	218.36	18.67
4	47	99.22	0.78	27.79	7.77	0	0	0.05	200.53	12.69
4	48	99.54	0.46	39.56	9.23	0	0	0.04	254.02	10.8
4	49	99.35	0.65	36.2	8.58	0	0	0.05	243.11	13.95
4	50	96.06	3.94	32.9	7.83	3.24	0.13	0.22	200.22	71.53
7	1	99.69	0.31	148.61	14.18	0.65	0.002	0.04	640.08	21.61
7	2	99.65	0.35	56.96	11.01	0	0	0.03	386.06	11.54
7	3	99.57	0.43	39.19	9.07	0	0	0.03	265.14	9.86
7	4	99.88	0.12	107.96	13.76	0	0	0.01	618.79	8.6
8	1	93.58	6.42	5.77	7.23	23.64	1.52	1.55	148.51	18.25
8	2	40.94	59.06	6.21	5.65	34.65	20.47	17.54	91.25	165.82
8	3	19.55	80.45	8.52	5.28	37.57	30.22	23.81	83.17	332.78
8	4	54.75	45.25	10.45	6.94	35.62	16.12	14.83	136.34	210.18
8	5	18.77	81.23	20.38	6.31	40.48	32.88	24.33	116.1	559.01
8	6	26.52	73.48	19.98	6.59	43.72	32.13	24.54	130.05	561.74
8	7	43.9	56.1	4.6	6.14	20.73	11.63	9.61	86	128.9
8	8	20.99	79.01	13.39	5.85	39.19	30.96	24.51	101.21	413.33
8	9	30.34	69.66	12	6.11	39.83	27.75	22.18	112.96	366.87
8	10	32.59	67.41	12.42	6.59	42.42	28.6	22.47	127.53	361.52
8	11	22.89	77.11	18.7	6.62	42.75	32.96	25.63	121.03	549.15
8	12	25.39	74.61	14.68	6.17	41.78	31.17	25.3	110.75	426.76
8	13	62.25	37.75	50.3	10.4	40.16	15.16	9.68	277.62	683.19
8	14	28.72	71.28	27.13	7.1	31.41	22.39	14.54	156.9	709.51
8	15	26.88	73.12	24.08	6.86	40.81	29.84	22.52	159.94	667.25
8	16	18.35	81.65	17.98	5.93	39.51	32.26	22.48	102.99	550.2
8	17	32.71	67.29	22.42	8.32	34.65	23.32	17.2	206.61	597.29
8	18	34.67	65.33	24.15	7.65	41.78	27.29	19.12	162.98	603.27
8	19	52.09	47.91	23.13	8.27	34.65	16.6	13.17	213.01	421.83
8	20	38.99	61.01	23.14	8.07	50.52	30.82	20.54	183.23	591.84
8	21	32.34	67.66	37.71	6.16	48.9	33.09	17.88	101.31	890.43
8	22	15.5	84.5	30.24	6.38	48.58	41.05	30.23	118.83	812.19
8	23	26.17	73.83	26.44	7.67	41.45	30.61	21.05	144.32	688.22
8	24	16.42	83.58	18.27	6.3	47.61	39.79	31.84	108.34	552.72
8	25	38.54	61.46	44.91	10.11	48.9	30.05	22.89	255.49	882.46
8	26	23.88	76.12	51.76	7.27	49.23	37.47	25.34	169.59	1096.63
8	27	11.65	88.35	24.07	6.08	48.58	42.92	27.94	107.61	772.97
8	28	33.99	66.01	27.27	7.52	41.13	27.15	20.77	176.09	631.06
8	29	14.46	85.54	35.8	6.79	46.31	39.61	25.87	121.24	949.58
8	30	21.26	78.74	34.21	7.29	53.44	42.08	26.74	131.52	980.63
8	31	24.63	75.37	25.96	6.91	47.93	36.13	25.12	136.45	766.46
8	32	42.5	57.5	37.58	7.87	37.24	21.41	15.5	197.28	707.21
8	33	24.97	75.03	29.34	7.97	37.89	28.43	20.44	157.43	766.04
8	34	16.53	83.47	20.17	6.11	39.83	33.25	23.83	107.82	613.13
8	35	24.25	75.75	30.92	8.9	30.44	23.06	17.29	198.01	658.12
8	36	58.74	41.26	11.03	6.82	22.67	9.35	7.34	138.65	187.63
8	37	27.5	72.5	26.5	6.63	37.57	27.23	18.02	149.66	662.21
8	38	21.43	78.57	34.62	6.98	40.16	31.55	20.85	143.27	853.83
8	39	33.16	66.84	29.18	7.86	43.4	29.01	22.35	186.48	664.21
8	40	25.43	74.57	21.5	6.7	38.21	28.5	18.8	139.07	628.13
8	41	20.99	79.01	17.93	5.97	44.04	34.8	23.23	107.08	611.24
8	42	24.39	75.61	32.56	7.02	40.16	30.36	21.99	155.22	766.57
8	43	26.49	73.51	70.28	9.13	53.44	39.28	23.33	222.87	1258.88
8	44	39.09	60.91	16.47	6.68	40.48	24.66	19.58	131.31	402.22
8	45	38.57	61.43	37.74	11.43	43.4	26.66	20.24	297.65	834.22
8	46	18.25	81.75	30.91	6.68	39.51	32.3	21.64	137.18	736.47
8	47	30.78	69.22	38.85	7.13	45.99	31.83	19.95	169.8	848.69
8	48	14.12	85.88	35.29	6.1	41.13	35.32	22.7	126.8	802.96
8	49	26.12	73.88	53.54	8.51	43.72	32.3	18.9	148.3	993.74
8	50	23.99	76.01	41.13	10.58	40.48	30.77	20.79	228.95	888.02
11	1	98.01	1.99	15.21	6.96	0	0	0.11	155.01	11.96
11	2	96.28	3.72	12.41	7.37	2.27	0.08	0.27	159.63	27.27
11	3	98.53	1.47	11.91	7.04	0.32	0.005	0.08	155.22	13.53
11	4	98	2	13.66	6.64	0	0	0.1	142.43	15.42
11	5	97.8	2.2	18.17	8.05	1.3	0.03	0.15	202.94	6.19
11	6	97.42	2.58	9.16	6.43	0	0	0.12	130.68	15.1
11	7	96.91	3.09	11.68	7.3	0.65	0.02	0.2	157.74	13.32
11	8	97.78	2.22	8.56	6.8	0	0	0.12	146.94	8.81
11	9	98.79	1.21	18.87	7.93	0	0	0.08	205.77	11.43
11	10	20.16	79.84	17.87	6.3	34	27.15	17.56	113.38	535.94
11	11	77.73	22.27	17.72	10.09	16.19	3.61	3.53	268.28	167.7
11	12	96.43	3.57	6.9	5.99	0	0	0.18	121.87	11.54
11	13	0	100	9.11	0	13.28	13.28	9.36	0	150.29
11	14	99.04	0.96	18.42	8.28	0.65	0.01	0.07	198.01	8.08
11	15	95.82	4.18	5.51	5.99	0	0	0.2	121.14	11.64
11	16	97.8	2.2	27.05	7.12	0	0	0.12	202.94	23.18
11	17	96.58	3.42	5.4	5.67	0	0	0.15	108.55	11.85
11	18	94.09	5.91	8.34	6.15	0.97	0.06	0.28	115.68	31.25
11	19	98.9	1.1	18.76	7.29	0	0	0.06	176.41	15.31
11	20	97	3	8.73	7.2	0.32	0.01	0.19	146.73	10.17
16	1	99.6	0.4	31.43	8.94	0	0	0.03	253.18	6.4
16	2	99.33	0.67	127.2	15.22	0	0	0.08	654.56	42.69
16	3	99.69	0.31	105.74	11.17	0	0	0.03	420.88	20.77
16	4	99.68	0.32	40.67	9.88	0	0	0.03	289.26	10.07
16	5	99.05	0.95	24.74	7.93	0	0	0.06	211.65	14.68
16	6	99.47	0.53	55.78	9.72	0	0	0.04	315.37	16.89
16	7	99.85	0.15	77.05	12.31	0	0	0.01	438.71	7.76
16	8	98.94	1.06	21.73	8.68	0.32	0.003	0.08	237.97	11.12
16	9	99.27	0.73	37.81	9.72	0	0	0.05	303.31	17.62
16	10	99.09	0.91	38.24	9.55	0	0	0.07	289.68	13.53
16	11	99.23	0.77	40.8	8.8	0.32	0.002	0.05	272.48	22.13
16	12	99.02	0.98	129.82	16.03	0	0	0.1	815.34	53.49
16	13	99.86	0.14	174.01	15.06	0	0	0.02	685.29	12.59
16	14	99.53	0.47	43.82	9.72	0	0	0.04	307.09	11.85
16	15	99.18	0.82	29.5	8.99	0	0	0.06	254.44	11.85
16	16	99.54	0.46	44.42	9.88	0	0	0.04	295.97	10.49
16	17	99.24	0.76	31.01	9.75	0.32	0.002	0.06	271.22	12.48
16	18	99.73	0.27	102.23	12.67	0.32	0.0009	0.03	461.68	14.58
16	19	99.06	0.94	58.9	10.76	1.3	0.01	0.09	412.91	25.49
16	20	0	100	30.32	0	28.82	28.82	18.97	0	440.6
16	21	99.38	0.62	24.77	8.58	0	0	0.04	228.01	12.8
16	22	99.67	0.33	32.14	9.07	0	0	0.02	261.36	9.12
16	23	99.35	0.65	34.44	8.91	0	0	0.05	262.62	13.32
16	24	99.14	0.86	29.57	8.42	0	0	0.05	243.64	14.47
16	25	99.44	0.56	36.91	9.39	0	0	0.04	301.64	9.86
16	26	99.49	0.51	55.19	9.88	0	0	0.04	341.8	16.15
