# Supplementary material for: Assessment of DNA damage of smooth muscle cells in tunica media of human arterial allografts using Comet assay method
Source: PLoS One. 2025 Nov 3;20(11):e0335044. doi: 10.1371/journal.pone.0335044 (PMC12582482; doi:10.1371/journal.pone.0335044)
Supplement: S2 Table — (XLSX) [file pone.0335044.s002.xlsx]

## Sheet: S2 Table
S2 Table. Comet assay results in group 2 - CAG/R - cryopreserved grafts, rapidly thawed
Tissue sample number	Analyzed cell number	Head DNA (%)	Tail DNA (%)	Sum intensity	Head radius	Tail length	Tail moment	Olive moment	Head area	Tail area
1	1	99.84	0.16	131.9	14.09	0	0	0.02	541.5	10.49
1	2	98.99	1.01	24.02	7.75	0.32	0.003	0.06	186.48	19.4
1	3	99.69	0.31	219.36	17.81	0	0	0.04	1065.06	30.94
1	4	99.5	0.5	48.91	9.39	0	0	0.04	288.74	11.96
1	5	99.23	0.77	196.37	13.9	3.24	0.02	0.1	675.43	64.92
1	6	99.76	0.24	191.72	14.09	0	0	0.03	650.26	23.28
1	7	99.7	0.3	161.38	13.28	0	0	0.03	576.11	24.12
1	8	97.95	2.05	195.53	15.87	2.59	0.05	0.25	719.27	117.15
1	9	99.02	0.98	58.51	10.61	1.3	0.01	0.09	367.4	28.11
1	10	99.74	0.26	108.6	12.45	0	0	0.03	474.58	15.52
1	11	99.64	0.36	44.9	10.21	0	0	0.03	291.88	8.6
1	12	98.19	1.81	81.98	12.1	3.89	0.07	0.21	423.3	59.26
1	13	98.66	1.34	71.63	10.53	0	0	0.09	433.16	41.53
1	14	99.17	0.83	36.33	7.77	0	0	0.05	204.73	15.42
1	15	99.84	0.16	56.38	11.66	0	0	0.02	387.95	6.4
1	16	0.09	99.91	130.44	1.53	25.26	25.24	11.78	5.35	583.66
1	17	99.28	0.72	57.45	11.58	0.32	0.002	0.07	397.92	22.44
1	18	99.6	0.4	75.3	16.52	0	0	0.06	484.76	15.31
1	19	99.47	0.53	32.1	9.95	0.32	0.002	0.05	271.74	7.55
1	20	98.85	1.15	45.13	9.55	0	0	0.08	332.05	26.12
1	21	99.4	0.6	48.32	9.23	0	0	0.04	289.15	18.35
1	22	99.34	0.66	50.9	11.01	0	0	0.06	362.26	15.21
1	23	97.39	2.61	59.41	10.63	2.91	0.08	0.22	350.72	68.38
1	24	98.23	1.77	67.67	10.85	0	0	0.11	424.35	56.85
1	25	99.71	0.29	111.15	12.14	0	0	0.03	472.38	14.58
1	26	99.61	0.39	124.46	13.93	0	0	0.04	573.69	25.49
1	27	99.81	0.19	106.19	11.17	0	0	0.02	395.08	19.4
1	28	99.38	0.62	65.61	10.27	0.32	0.002	0.06	318.1	16.05
1	29	97.42	2.58	67.84	9.33	3.24	0.08	0.19	319.26	81.7
1	30	93.68	6.32	76	9.64	4.86	0.31	0.48	301.74	97.22
1	31	99.57	0.43	45.04	9.72	0	0	0.04	314.64	9.12
1	32	99.25	0.75	41.46	10.92	0.65	0.005	0.08	304.47	16.68
1	33	99.42	0.58	90.65	10.2	0	0	0.04	394.24	31.67
2	1	99.16	0.84	69.09	9.55	0	0	0.06	362.57	31.25
2	2	99.32	0.68	26.62	7.77	0	0	0.04	210.7	14.68
2	3	98.17	1.83	30	7.45	0	0	0.09	235.56	30.94
2	4	99.47	0.53	109.91	11.17	0	0	0.05	434.62	25.8
2	5	99.65	0.35	196.74	14.59	0.32	0.001	0.03	744.12	27.9
2	6	99.05	0.95	62.57	9.23	0	0	0.06	317.37	32.3
2	7	99.62	0.38	101.64	11.5	0	0	0.03	456.86	22.65
2	8	99.86	0.14	99.98	13.12	0.32	0.0005	0.02	509.19	8.91
2	9	99.6	0.4	88.9	11.98	0	0	0.03	468.29	16.89
2	10	99.73	0.27	113.33	12.14	0	0	0.03	458.75	15.94
2	11	99.92	0.08	93.02	14.46	0.32	0.0002	0.01	625.4	2.94
2	12	0	100	129.2	0	31.41	31.41	18.07	0	638.93
2	13	99.61	0.39	64.93	9.72	0	0	0.03	322.09	13.53
2	14	99.71	0.29	52.81	10.69	0	0	0.03	340.65	7.87
2	15	99.61	0.39	55.21	10.2	0	0	0.04	333.1	11.12
2	16	99.15	0.85	40.8	9.88	0	0	0.07	332.78	13.63
2	17	98.87	1.13	38.49	9.09	0.65	0.01	0.08	255.7	21.19
2	18	99.28	0.72	35.67	9.92	0	0	0.07	262.1	11.54
2	19	99.37	0.63	36.37	8.91	0	0	0.05	264.93	11.85
2	20	98.97	1.03	59.88	9.23	0	0	0.07	302.47	29.79
2	21	99.65	0.35	69.58	10.2	0	0	0.03	344.43	11.12
2	22	99.24	0.76	131.24	10.85	0	0	0.05	435.04	45.31
2	23	99.77	0.23	50.72	10.04	0	0	0.02	301.32	7.45
2	24	99.3	0.7	44.54	9.23	0	0	0.05	272.69	16.36
2	25	99.49	0.51	41.01	9.23	0	0	0.04	279.72	11.22
2	26	0	100	47.48	0	21.37	21.37	12.45	0	310.86
2	27	99.84	0.16	132.99	14.41	0	0	0.02	543.49	10.7
2	28	99.32	0.68	108.53	13.1	1.94	0.01	0.09	458.22	35.03
5	1	99.64	0.36	83.17	12.61	0.65	0.002	0.04	499.75	18.04
5	2	98.68	1.32	59.88	9.76	1.3	0.02	0.12	342.85	27.9
5	3	68.58	31.42	179.19	12.14	11.66	3.66	3.02	470.28	327.12
5	4	99.94	0.06	353.39	20.73	0	0	0.01	1212.52	9.44
5	5	99.9	0.1	194.93	18.6	0.65	0.0006	0.02	976.01	9.44
5	6	99.69	0.31	214.64	15.54	0	0	0.04	819.01	35.13
5	7	99.92	0.08	122.45	14.25	0	0	0.01	574.43	3.88
5	8	99.83	0.17	88.17	12.28	0.32	0.0006	0.02	430.95	8.29
5	9	99.59	0.41	152.41	15.41	0.65	0.003	0.06	764.68	29.89
5	10	96.14	3.86	153.96	13.99	6.48	0.25	0.47	677.74	207.14
6	1	21.38	78.62	53	7.27	60.24	47.36	34.15	211.75	1206.75
6	2	16.92	83.08	21.68	6.47	56.03	46.55	37.37	124.07	707.1
6	3	17.05	82.95	17.39	5.96	53.11	44.05	32.68	90.72	613.44
6	4	29.05	70.95	49.6	8.41	55.38	39.29	26.15	205.25	1182.94
6	5	3.1	96.9	9.55	2.73	43.07	41.74	29.64	15.1	400.01
6	6	5.9	94.1	31.03	4.66	50.84	47.85	30.7	67.23	981.89
6	7	29.49	70.51	26.83	7	61.86	43.61	35.55	160.89	616.38
6	8	26.11	73.89	28.37	6.91	54.41	40.2	32.44	140.75	713.81
6	9	8.26	91.74	463.92	12.91	70.28	64.47	42.42	405.57	3737.3
6	10	32.13	67.87	27.81	10.03	51.17	34.73	28.62	271.12	707.52
6	11	20.29	79.71	17.23	7.07	43.4	34.59	26.67	132.25	560.48
6	12	32.21	67.79	36.98	8.23	60.56	41.06	31	183.12	897.46
6	13	27.96	72.04	26.43	7.66	51.49	37.09	18.77	131.83	772.55
6	14	35.81	64.19	22.62	7.28	34.65	22.24	15.26	159.1	570.44
6	15	24.12	75.88	21.75	6.45	74.16	56.27	37.01	124.49	641.45
6	16	21.24	78.76	28.97	7.39	55.38	43.62	31.18	151.97	918.65
6	17	30.65	69.35	13.72	6.77	34.65	24.03	17	132.67	407.35
6	18	80.18	19.82	9.5	7.29	27.85	5.52	5.35	166.24	73.21
6	19	29.81	70.19	27.59	6.93	62.18	43.64	24.93	135.71	778.21
6	20	34.64	65.36	16.27	6.71	37.57	24.55	19.02	128.69	419
6	21	30.58	69.42	52.74	7.63	44.69	31.02	20	235.56	1069.99
9	1	98.73	1.27	14.88	7.61	0	0	0.08	171.58	10.8
9	2	98.02	1.98	4.13	4.53	0	0	0.07	72.47	6.5
9	3	98.42	1.58	8.74	6.48	0	0	0.08	138.02	9.33
9	4	99.04	0.96	21.85	7.45	0	0	0.06	199.27	13.42
9	5	97.17	2.83	7.83	6.78	0.32	0.01	0.16	142.01	11.33
9	6	97.65	2.35	6.09	5.83	0	0	0.11	122.6	9.54
9	7	97.53	2.47	8.18	5.99	0	0	0.11	121.87	14.26
9	8	99.14	0.86	17.4	9.07	0	0	0.06	232.62	7.97
9	9	0.33	99.67	15.16	0.92	14.9	14.85	7.49	2.73	227.28
9	10	98.43	1.57	10.97	6.48	0	0	0.08	135.82	9.75
9	11	97.98	2.02	7.82	6.27	0	0	0.1	125.02	9.65
9	12	96.94	3.06	7.09	5.99	0	0	0.15	120.4	11.96
9	13	94.81	5.19	6.74	6.29	1.62	0.08	0.29	136.13	21.82
9	14	99.8	0.2	24.87	11.82	0	0	0.02	309.5	1.99
9	15	96.95	3.05	5.55	5.67	0	0	0.13	108.87	11.43
9	16	97.33	2.67	6.53	5.83	0	0	0.12	118.51	9.65
9	17	95.82	4.18	6.43	5.99	0	0	0.2	121.66	11.96
9	18	97.04	2.96	5.84	7.61	0	0	0.16	139.49	9.86
9	19	96.42	3.58	3.58	5.51	0	0	0.16	104.04	8.81
9	20	97.27	2.73	6.25	5.67	0	0	0.12	112.22	12.48
9	21	96.89	3.11	5.06	5.51	0	0	0.14	106.56	8.91
9	22	95.11	4.89	3.98	5.18	0	0	0.21	94.71	8.6
9	23	98.77	1.23	11.49	7.12	0	0	0.07	172.21	9.23
9	24	97.65	2.35	6.55	5.83	0	0	0.11	117.68	8.91
9	25	98.48	1.52	8.2	6.32	0	0	0.08	127.85	10.38
9	26	97.02	2.98	4.55	5.51	0	0	0.13	106.03	9.33
9	27	97.75	2.25	6.93	5.99	0	0	0.11	123.55	12.38
9	28	98	2	5.8	5.83	0	0	0.09	114.53	8.6
9	29	96.41	3.59	5.26	5.67	0	0	0.17	106.87	11.33
9	30	96.06	3.94	7.32	6.14	0	0	0.18	117.68	9.86
9	31	96.2	3.8	6.39	5.67	0	0	0.17	111.8	12.69
9	32	98.84	1.16	26.39	9.61	0.97	0.01	0.1	285.38	16.47
13	1	98.99	1.01	17.48	7.29	0	0	0.06	173.26	13.21
13	2	99.5	0.5	28.88	8.26	0	0	0.04	207.03	9.23
13	3	98.09	1.91	8.65	6.15	0	0	0.09	136.34	10.7
13	4	95.91	4.09	4.32	5.67	0	0	0.19	107.61	10.49
13	5	96.02	3.98	4.26	5.34	0	0	0.18	99.64	11.01
13	6	95.87	4.13	11.64	7.12	0	0	0.23	168.33	22.02
13	7	99.64	0.36	41.3	9.88	0	0	0.03	299.01	6.92
14	1	99.45	0.55	53.14	10.2	0	0	0.04	329.22	15.42
14	2	99.3	0.7	23.25	8.1	0	0	0.05	216.47	11.01
14	3	99.27	0.73	72.27	12.54	1.3	0.01	0.08	526.6	24.65
14	4	98.24	1.76	10.48	6.15	0	0	0.09	138.44	11.43
14	5	98.17	1.83	4.85	4.86	0	0	0.07	78.35	6.08
14	6	99.24	0.76	19.65	8.1	0	0	0.05	212.38	9.02
14	7	98.99	1.01	38.94	8.91	0	0	0.06	275.21	22.55
14	8	99.57	0.43	38.16	9.39	0	0	0.03	284.54	8.91
14	9	97.55	2.45	8.75	6.64	0	0	0.13	143.16	11.96
14	10	97.29	2.71	5.62	5.83	0	0	0.13	116.52	9.12
14	11	99.19	0.81	20.22	7.77	0	0	0.05	202.31	8.39
14	12	99.43	0.57	109.85	11.71	0.97	0.01	0.06	470.91	28.53
14	13	99.54	0.46	65.3	10.64	0.65	0.003	0.04	364.88	16.57
14	14	99.68	0.32	94.44	13.5	0	0	0.03	584.6	13.84
14	15	99.43	0.57	54.25	10.04	0	0	0.05	320.62	14.16
14	16	99.49	0.51	62.37	10.36	0	0	0.04	366.35	17.1
14	17	99.41	0.59	47.95	9.77	0	0	0.04	312.75	14.37
