# Supplementary material for: Assessment of DNA damage of smooth muscle cells in tunica media of human arterial allografts using Comet assay method
Source: PLoS One. 2025 Nov 3;20(11):e0335044. doi: 10.1371/journal.pone.0335044 (PMC12582482; doi:10.1371/journal.pone.0335044)
Supplement: S3 Table — (XLSX) [file pone.0335044.s003.xlsx]

## Sheet: S3 Table
S3 Table. Comet assay results in group 3 - FAG - cold-stored (fresh) arterial grafts obtained during multiorgan harvest
Tissue sample number	Analyzed cell number	Head DNA (%)	Tail DNA (%)	Sum intensity	Head radius	Tail length	Tail moment	Olive moment	Head area	Tail area
25	1	99.82	0.18	107.53	14.29	0.65	0.001	0.03	613.23	9.02
25	2	99.67	0.33	104.19	10.85	0	0	0.03	441.86	25.17
25	3	98.73	1.27	65.74	10.19	0.32	0.004	0.1	354.29	39.64
25	4	99.29	0.71	56.81	11.92	0.97	0.01	0.08	371.07	22.13
25	5	99.1	0.9	52.44	8.91	0	0	0.05	291.36	26.22
25	6	99.69	0.31	142.18	14.08	0.65	0.002	0.04	638.83	23.91
25	7	99.51	0.49	96.82	11.33	0	0	0.04	433.05	24.02
25	8	99.82	0.18	85.97	11.33	0	0	0.02	391.73	7.34
25	9	99.46	0.54	163.84	15.97	1.94	0.01	0.08	807.05	38.91
25	10	99.81	0.19	127.5	13.12	0	0	0.02	516.01	14.16
26	1	99	1	25.35	7.93	0	0	0.06	204.1	16.78
26	2	98.23	1.77	28.72	6.53	0.32	0.01	0.09	177.46	28
26	3	99.55	0.45	25.59	8.42	0	0	0.03	224.76	8.6
26	4	99.38	0.62	24.23	7.77	0	0	0.04	198.75	11.54
26	5	99.61	0.39	36.2	9.39	0	0	0.03	248.88	11.12
26	6	98.78	1.22	72.07	9.65	1.94	0.02	0.1	321.25	49.4
26	7	99.31	0.69	33.53	9.23	0	0	0.05	258.63	14.58
26	8	99.46	0.54	32.77	8.36	0	0	0.04	203.89	12.9
26	9	98.53	1.47	26.31	7.29	0	0	0.08	203.15	22.97
26	10	95.8	4.2	43.02	10.85	2.91	0.12	0.41	397.08	80.65
26	11	99.42	0.58	35.76	9.55	0	0	0.04	278.67	13.74
26	12	0	100	34.52	0	22.67	22.67	13.65	0	308.45
26	13	99.52	0.48	48.65	9.5	0	0	0.04	304.99	14.68
26	14	99.48	0.52	34.24	9.55	0	0	0.04	270.91	10.07
26	15	99.12	0.88	57.61	8.74	0	0	0.05	271.85	26.22
26	16	99.46	0.54	50.78	9.23	0	0	0.04	288.11	17.31
26	17	99.47	0.53	53.62	10.97	0	0	0.05	344.85	17.93
26	18	99.22	0.78	57.37	11.1	0.65	0.01	0.08	354.49	18.04
26	19	98.71	1.29	29.68	7.61	0	0	0.07	201.47	20.45
26	20	99.3	0.7	28.28	8.26	0	0	0.05	224.13	14.26
26	21	99.22	0.78	52.1	7.61	0	0	0.04	202	22.34
28	1	83.12	16.88	1452.9	28.43	22.35	3.77	4.42	2492.69	1171.93
28	2	53.15	46.85	121.5	15.94	36.6	17.14	12.2	967.52	1656.79
28	3	68.95	31.05	705.16	33.43	25.91	8.04	8.41	3171.79	1234.65
28	4	20.9	79.1	823.97	21.9	65.74	52	34.19	1418.08	4365.22
28	5	3	97	610.57	12.32	86.47	83.87	51.23	376.21	4740.27
28	6	100	0.001	4304.72	79.67	8.42	0.0001	0.0009	12871.7	1.89
28	7	31.72	68.28	1271.21	23.14	59.91	40.91	26.78	1535.24	3359.63
28	8	37.34	62.66	970.32	19.4	103.96	65.14	37.95	1309.01	5201.11
28	9	33.48	66.52	2095.37	27.82	135.05	89.84	56.27	2338.41	9331.19
28	10	3.43	96.57	1303.8	18.96	141.52	136.66	98.2	870.51	10008.2
28	11	68.84	31.16	928	23.07	103.31	32.19	16.18	1806.67	3902.38
28	12	6.91	93.09	287.09	20.62	107.52	100.09	77.03	834.32	5359.9
28	13	58.99	41.01	1278.39	30	101.04	41.43	31.02	2685.04	4681.43
28	14	5.98	94.02	2096.6	26.59	117.56	110.53	75.33	2796.11	11330.3
28	15	12.82	87.18	525	16.99	70.6	61.55	41.66	1181.16	3962.69
28	16	52.88	47.12	1444.02	30.04	50.2	23.65	18.55	2924.37	3002.4
28	17	21.59	78.41	884.26	20.03	62.5	49.01	29.33	1202.45	3554.28
28	18	33.82	66.18	472	21.46	66.39	43.93	27.8	1743.32	4269.88
28	19	32.36	67.64	1388.69	19.05	100.72	68.13	39.82	1151.9	5634.9
28	20	5.06	94.94	2832.17	30.15	95.21	90.4	50.3	1499.68	10100.5
28	21	4.17	95.83	1310.32	11.85	88.74	85.04	49.07	334.78	5814.56
28	22	53.72	46.28	1235.77	30.95	57	26.38	21.69	2708.95	2996.22
28	23	9.55	90.45	2877.01	22.55	122.74	111.02	71.08	1580.12	8028.89
28	24	4.16	95.84	2009.37	20.54	136.34	130.67	89.06	1534.71	10908.8
28	25	31.8	68.2	2548.04	29.24	78.37	53.45	36.97	2139.35	4795.44
28	26	99.79	0.21	516.38	31.53	6.8	0.01	0.07	2829.46	46.67
28	27	89.96	10.04	634.11	25.24	30.77	3.09	3.57	1913.85	1184.52
28	28	99.93	0.07	439.86	21.05	0	0	0.01	1404.03	11.85
28	29	15.29	84.71	1487.3	20.23	73.51	62.27	34.73	1702.73	6521.66
28	30	53.09	46.91	1632.24	28.61	43.4	20.36	17.41	2651.69	2624.63
28	31	72.54	27.46	964.2	26.2	74.16	20.37	12.79	2345.02	3275.3
28	32	25.35	74.65	3752.55	25.02	105.58	78.81	47.69	2265.1	8212.33
28	33	52.07	47.93	1241.03	26.39	47.61	22.82	17	2214.02	2623.47
28	34	99.3	0.7	423.61	25.22	3.56	0.03	0.16	2027.65	143.37
28	35	60.36	39.64	1106.11	27.42	86.47	34.27	26.53	2029.96	3694.19
28	36	32.1	67.9	2161.79	27.99	118.21	80.26	54.67	2129.28	8336.29
28	37	42.49	57.51	2243.54	25.41	106.22	61.09	36.32	2552.99	7186.28
28	38	9.59	90.41	1704.87	22.52	89.38	80.81	51.74	1568.8	6414.89
28	39	53.74	46.26	1978.88	30.07	41.78	19.33	16.74	2709.79	2636.16
28	40	30.7	69.3	903.22	16.36	53.11	36.81	22.95	988.81	2767.47
28	41	40.18	59.82	2900.02	35.07	64.12	38.36	22.44	4606.65	6598.85
28	42	99.96	0.04	1679.39	45.18	0	0	0.02	4318.02	29.05
28	43	57.35	42.65	1649.03	30.21	68.33	29.14	23.72	2950.8	3570.54
28	44	4.13	95.87	1932.94	18.23	117.88	113.01	66.47	1035.59	10211.8
28	45	15.11	84.89	1335.36	28.06	97.16	82.47	51.11	2465.73	8370.8
28	46	46.55	53.45	803.55	19.97	84.2	45.01	29.66	1261.29	3927.97
28	47	9.02	90.98	1791.17	13.21	114.32	104.01	59.4	1027.3	10952
28	48	3.71	96.29	1832.97	18.49	102.98	99.16	58.81	916.97	10607
28	49	14.19	85.81	2640.57	32.76	96.18	82.54	40.5	2502.23	11311.4
28	50	6.03	93.97	2625.5	30.37	94.56	88.87	42.42	1409.06	9602.3
28	51	27.09	72.91	519.29	24.17	65.09	47.46	35.99	1824.39	3624.76
28	52	99.95	0.05	1349.88	36.11	0	0	0.02	3537.92	27.79
28	53	98.69	1.31	1059.28	27.9	6.8	0.09	0.35	2436.37	336.04
29	1	0.1	99.9	766.75	2.55	64.77	64.71	31.89	31.78	3719.37
29	2	99.5	0.5	31.32	8.91	0	0	0.04	243.53	9.33
29	3	99.48	0.52	26.77	8.83	0.32	0.002	0.04	239.13	7.34
29	4	99.41	0.59	32.18	9.07	0	0	0.04	283.81	12.27
29	5	98.91	1.09	19.83	7.45	0	0	0.06	195.5	12.9
29	6	98.12	1.88	9.66	6.15	0	0	0.09	135.51	10.7
29	7	99.47	0.53	40.13	9.88	0	0	0.04	286.95	12.48
29	8	60.68	39.32	757.54	25.57	48.25	18.98	11.88	2333.9	3291.56
29	9	9.76	90.24	599.3	17.37	69.63	62.83	30.66	579.15	4544.98
29	10	98.99	1.01	15.47	7.12	0	0	0.06	167.18	9.54
29	11	98.94	1.06	20.56	7.29	0	0	0.06	189.52	14.16
30	1	18.43	81.57	577.79	18.55	64.12	52.3	34.69	896.73	3828.44
30	2	25.63	74.37	508.45	20.14	54.41	40.46	27.16	1586.1	3371.37
30	3	40.46	59.54	870.59	20.19	42.1	25.07	17.22	1317.92	2366.94
30	4	93.11	6.89	298.37	20.58	18.78	1.29	1.74	1303.77	462.21
30	5	99.45	0.55	594.7	29.98	1.62	0.01	0.13	2554.46	125.02
30	6	69.91	30.09	360.52	20.65	36.92	11.11	7.39	1556.11	1559.25
30	7	68.37	31.63	294.12	22.15	19.11	6.04	6.56	1781.49	1090.96
30	8	60.43	39.57	454.19	23.75	32.39	12.82	9.53	2140.08	2010.97
30	9	62.48	37.52	388.77	22.16	32.39	12.15	9.82	1767.34	1838.86
30	10	61.89	38.11	486.11	19.9	27.53	10.49	8.66	1369	1371.52
30	11	64.56	35.44	535.34	21.8	25.91	9.18	8.08	1685.11	1216.09
30	12	99.35	0.65	489.26	23	4.86	0.03	0.15	1586	131.83
30	13	99.81	0.19	373.13	23.17	2.91	0.01	0.05	1722.97	32.62
30	14	80.48	19.52	540.88	22.09	18.46	3.6	3.64	1715.21	785.55
30	15	78.36	21.64	1023.39	25.73	24.61	5.33	4.87	2188.43	1264.75
30	16	94.94	5.06	473.54	23.91	15.54	0.79	1.33	1791.04	558.07
30	17	99.65	0.35	225.04	18.5	1.62	0.01	0.06	939.73	28.95
30	18	44.48	55.52	283.87	21.25	34.98	19.42	15.35	1475.45	1814.85
30	19	59.7	40.3	164.84	17.92	28.82	11.61	9.86	1041.77	1305.76
30	20	55.13	44.87	206.43	17.8	34.33	15.4	12.33	1086.45	1589.88
30	21	98.46	1.54	224.38	16.45	8.1	0.12	0.29	818.9	149.77
30	22	93.19	6.81	421.4	21.97	13.93	0.95	1.66	1515.2	540.03
30	23	30.72	69.28	393.24	16.16	52.79	36.57	20.02	644.7	2648.96
30	24	9.05	90.95	1213.78	29.54	79.02	71.87	42.56	1409.17	6051.59
30	25	71.73	28.27	902.85	22.82	26.88	7.6	6.12	1863.2	1464.55
30	26	21.92	78.08	744.9	21.38	53.11	41.47	25.02	1185.46	3077.08
30	27	68.17	31.83	441.26	18.24	19.43	6.19	5.75	1359.46	907.42
30	28	99.82	0.18	356.73	23.14	2.27	0.004	0.04	1656.27	26.74
30	29	99.22	0.78	459.5	24.75	5.83	0.05	0.2	1798.17	149.56
30	30	62.7	37.3	435.15	21.11	27.53	10.27	8.8	1583.69	1335.12
30	31	99.89	0.11	1045.69	34.4	0.65	0.0007	0.03	3234.82	44.26
30	32	63.76	36.24	675.21	28.63	32.39	11.74	10.41	2638.05	2107.04
30	33	99.44	0.56	625.15	22.06	4.21	0.02	0.12	1530.62	143.9
30	34	99.83	0.17	371.59	23.97	0	0	0.04	1476.71	27.69
30	35	66.02	33.98	374.9	23	21.7	7.37	7.44	1992.51	1183.26
30	36	96	4	260.76	18.51	11.33	0.45	0.82	923.16	238.29
30	37	92.71	7.29	1239.46	32.8	18.46	1.35	2.23	3059.98	838.41
30	38	98.41	1.59	543.07	28.05	8.1	0.13	0.42	2176.26	266.4
30	39	94.25	5.75	802.92	22.98	11.66	0.67	1.17	1703.57	564.88
30	40	10.15	89.85	893.23	22.74	60.56	54.42	26.14	742.55	3363.82
30	41	95.66	4.34	690.53	31.44	15.22	0.66	1.28	3026	720.32
30	42	96.53	3.47	266.06	20.66	9.39	0.33	0.74	1383.47	354.6
30	43	92.66	7.34	700.41	25.2	18.46	1.35	1.39	2057.43	597.61
30	44	16.27	83.73	432.1	22.21	60.24	50.44	25.68	854.14	3518.83
30	45	56.86	43.14	854.74	26.44	40.16	17.32	11.83	2534.53	2467.41
30	46	99.56	0.44	202.24	18.85	2.59	0.01	0.08	1064.85	34.72
30	47	61.09	38.91	539.77	24.54	26.56	10.33	8.7	2109.04	1453.85
30	48	99.26	0.74	313.49	20.32	3.56	0.03	0.15	1368.58	108.66
30	49	98.66	1.34	444.47	26.57	7.12	0.1	0.37	1884.91	192.77
30	50	98.9	1.1	229.06	18.91	6.15	0.07	0.22	1108.06	98.06
30	51	80.2	19.8	542.2	24.9	21.7	4.3	4.58	1990	1058.35
30	52	99.9	0.1	1610.44	43.88	0	0	0.04	4248.17	56.43
30	53	92.71	7.29	410.7	25.16	38.21	2.79	2.51	2134.63	914.24
30	54	100	0.0002	1707.73	61.86	0	0	0.0001	8053.75	0.31
30	55	98.64	1.36	317.41	17.15	11.66	0.16	0.28	903.65	174.21
30	56	98.39	1.61	556.45	23.25	8.42	0.14	0.39	1601.83	257.69
31	1	98.36	1.64	200.01	17.35	3.89	0.06	0.28	970.46	143.9
31	2	99.57	0.43	59.99	9.23	0	0	0.03	312.86	16.05
31	3	96.41	3.59	305.68	17.46	16.84	0.61	0.8	960.81	334.57
31	4	97.99	2.01	68.86	10.31	3.24	0.07	0.16	345.27	80.86
31	5	51.84	48.16	269.87	15.91	98.13	47.26	24.38	854.46	3472.06
31	6	98.72	1.28	16.05	7.29	0	0	0.07	180.29	13.95
31	7	99.77	0.23	59.43	11.5	0	0	0.02	399.59	8.5
31	8	99.92	0.08	207.19	15.54	0	0	0.01	759.44	10.07
31	9	91.97	8.03	49.28	14.57	5.18	0.42	1.19	703.64	151.24
31	10	98.19	1.81	73.34	9.91	2.27	0.04	0.14	334.46	67.33
31	11	13.35	86.65	536.88	11.05	112.05	97.09	54.79	561.74	6079.59
31	12	38.45	61.55	753.94	18.97	108.81	66.97	36.74	1242.52	5837.84
31	13	99.67	0.33	47.08	9.72	0	0	0.03	318.73	9.33
31	14	98.46	1.54	411.76	21.56	13.28	0.2	0.39	1409.8	223.6
31	15	99.62	0.38	52.43	9.39	0	0	0.03	303.84	12.17
31	16	99.96	0.04	117.97	13.98	0.32	0.0001	0.01	603.17	1.89
31	17	99.88	0.12	79.98	11.98	0	0	0.01	432.84	6.5
31	18	98.79	1.21	334.84	19.6	9.72	0.12	0.27	1169.52	188.05
31	19	99.58	0.42	55.62	10.04	0	0	0.03	342.54	13.53
31	20	93.4	6.6	475.68	22.3	49.55	3.27	2.6	1582.12	1123.06
31	21	97.3	2.7	404.6	20.38	32.06	0.86	0.72	1332.5	410.29
31	22	98.54	1.46	38.43	9.8	0.97	0.01	0.11	330.37	29.47
31	23	86.62	13.38	511.92	23	78.37	10.49	6.56	1838.13	2073.06
31	24	99.64	0.36	56.4	9.77	0	0	0.03	327.86	12.06
31	25	98.87	1.13	15.84	7.29	0	0	0.07	168.96	12.17
31	26	99.19	0.81	19.79	7.77	0	0	0.05	197.38	9.23
31	27	99.43	0.57	118.36	11.33	0	0	0.05	487.69	37.86
31	28	99.88	0.12	129.44	13.6	0	0	0.01	585.55	8.6
31	29	99.65	0.35	56.57	10.85	0	0	0.03	336.35	10.91
31	30	99.71	0.29	52.91	10.36	0	0	0.03	333.1	7.55
31	31	99.8	0.2	36.86	10.53	0	0	0.02	315.37	3.78
31	32	99.03	0.97	56.49	8.91	0	0	0.07	307.19	25.28
31	33	99.46	0.54	453.52	29.88	6.8	0.04	0.17	2105.89	90.09
31	34	99.67	0.33	121.37	11.82	0	0	0.03	476.16	20.56
31	35	97.3	2.7	414.18	23.27	23.97	0.65	0.88	1540.79	399.49
31	36	88.9	11.1	552.48	25.87	77.4	8.59	5.37	2117.85	1900.11
31	37	99.93	0.07	81.83	12.3	0	0	0.01	462	2.52
31	38	99.22	0.78	468.11	21.42	13.93	0.11	0.21	1415.78	128.48
31	39	99.92	0.08	224.16	16.35	0	0	0.01	785.24	12.17
31	40	10.77	89.23	1017.26	21.18	91.97	82.07	49.76	730.18	6269.95
31	41	46.07	53.93	777.83	26.04	143.14	77.2	53.26	2228.81	9446.45
31	42	46.68	53.32	162.66	14.75	99.1	52.84	25.85	808.21	3320.09
31	43	23.47	76.53	638.93	19.23	145.41	111.29	71.16	1305.97	8505.99
31	44	99.96	0.04	402.76	21.37	0	0	0.01	1285.83	2.73
32	1	99.84	0.16	110.71	13.12	0	0	0.02	531.85	11.85
32	2	99.89	0.11	482.22	25.26	0	0	0.02	2119.84	29.68
32	3	87.93	12.07	174.96	11.4	7.45	0.9	1.15	514.12	220.46
32	4	99.9	0.1	205.81	16.51	0	0	0.01	720.63	12.27
32	5	99.96	0.04	905.29	25.69	0	0	0.01	2086.07	19.72
32	6	99.69	0.31	111.64	14.68	0.65	0.002	0.04	616.7	18.88
32	7	99.85	0.15	119.67	14.53	0	0	0.02	687.7	10.91
34	1	5.94	94.06	165.6	8.34	78.37	73.72	47.17	228.85	3417.83
34	2	88.39	11.61	250.8	19.68	20.4	2.37	2.91	1237.27	750.1
34	3	77.52	22.48	195.17	21.02	26.56	5.97	6.29	1362.29	1079.11
34	4	9.38	90.62	199.18	14.48	56.67	51.36	27.58	362.78	2951.54
34	5	21.23	78.77	69.38	11.52	48.58	38.26	24.14	299.54	1619.24
34	6	7.49	92.51	203.24	9.36	65.74	60.82	35.47	185.01	3187.62
34	7	92.19	7.81	425.46	19.1	24.29	1.9	2.03	1219.65	823.31
34	8	84.6	15.4	370.96	18.18	37.57	5.79	4.59	1143.4	1287.19
34	9	9.72	90.28	158.59	12.93	55.38	49.99	29.21	347.36	2679.69
34	10	99.55	0.45	223.55	17.98	4.53	0.02	0.09	973.18	46.46
34	11	97.21	2.79	189.69	16.75	11.01	0.31	0.54	905.01	233.57
34	12	60.3	39.7	593.03	22.29	39.83	15.81	12.08	1544.15	2165.46
34	13	99.39	0.61	187.91	15.37	2.59	0.02	0.09	741.4	60.52
34	14	98.13	1.87	364.32	21.29	16.52	0.31	0.5	1323.69	284.43
34	15	4.38	95.62	851.5	14.95	76.11	72.77	41.06	473.64	4795.86
34	16	8.91	91.09	259.24	8.86	66.71	60.77	34.14	213.22	3132.77
34	17	99.47	0.53	237.74	17.12	4.21	0.02	0.09	878.48	66.28
34	18	9.86	90.14	174.54	10.52	60.88	54.88	30.98	226.33	2652.94
34	19	27.43	72.57	193.03	16.36	52.79	38.31	24.35	614.39	2034.26
34	20	99.3	0.7	241.61	16.57	4.53	0.03	0.12	860.54	83.69
34	21	98.41	1.59	442.89	28.87	12.95	0.21	0.55	2041.91	267.13
34	22	94.11	5.89	332.61	20.43	16.19	0.95	1.42	1326.21	575.16
34	23	17.76	82.24	352.59	15.92	70.28	57.79	36.45	922	3992.89
34	24	99.36	0.64	257.03	17.56	3.89	0.02	0.11	950.42	68.49
34	25	7.27	92.73	800.07	16.86	77.4	71.77	42.22	519.37	4390.18
34	26	99.98	0.02	1845.05	48.15	1.62	0.0003	0.01	5760.33	13.95
34	27	98.7	1.3	432.91	23.46	8.42	0.11	0.33	1802.37	196.96
34	28	97.68	2.32	460.55	25.59	16.84	0.39	0.7	1922.77	374.74
34	29	97.35	2.65	328.48	24.47	30.77	0.81	0.99	1721.19	372.64
34	30	2.89	97.11	284.47	7.54	102.34	99.38	64.89	213.85	4846.3
34	31	94.99	5.01	295.59	23.53	32.39	1.62	1.71	1330.3	562.79
34	32	5.65	94.35	788.78	13.5	85.17	80.36	50.57	566.67	5551.94
34	33	98.01	1.99	381.56	19.6	7.77	0.15	0.42	1277.23	269.12
34	34	99.82	0.18	339.53	21.51	1.3	0.002	0.03	1504.72	29.37
35	1	99.93	0.07	419.21	23.48	0	0	0.01	1655.32	19.3
35	2	99.61	0.39	503.74	26.89	4.86	0.02	0.09	2152.46	65.13
35	3	98.04	1.96	593.42	21.39	5.51	0.11	0.42	1376.34	141.48
35	4	46.25	53.75	181.95	16.31	30.77	16.54	12.22	1035.48	1550.13
35	5	99.61	0.39	371.51	21.45	1.3	0.01	0.08	1552.23	60.31
35	6	99.61	0.39	336.8	19.35	2.91	0.01	0.08	1123.79	60.31
35	7	86.91	13.09	530.96	19.44	21.05	2.76	2.96	1344.77	860.96
35	8	88.25	11.75	590.92	23.21	21.37	2.51	3.09	1674.41	860.86
35	9	94.06	5.94	477.21	22.06	19.11	1.14	1.56	1509.12	615.54
35	10	85.85	14.15	422.44	20.25	21.7	3.07	3.49	1282.68	804.75
35	11	98.64	1.36	322.51	19.27	6.8	0.09	0.27	1188.82	187.63
35	12	98.9	1.1	259.55	17.44	3.24	0.04	0.2	908.37	86.84
35	13	94.83	5.17	225.21	17.88	14.57	0.75	1.12	928.92	341.7
35	14	98.64	1.36	313.39	18.05	4.53	0.06	0.25	1048.49	152.29
35	15	97.05	2.95	697.47	30.12	10.36	0.31	0.92	2647.38	464.41
35	16	92.11	7.89	462.87	18.45	14.9	1.18	1.74	1096.31	488.95
35	17	95.66	4.34	327.29	17.89	21.05	0.91	0.88	988.08	393.51
35	18	97.32	2.68	348.63	20.03	9.07	0.24	0.61	1229.61	319.15
35	19	96.09	3.91	392.31	19.24	12.63	0.49	0.88	1153.37	378.3
35	20	19.13	80.87	500.99	17.31	49.55	40.07	22.1	1059.08	2907.49
35	21	91.49	8.51	468.29	19.85	19.11	1.63	1.92	1297.68	739.3
35	22	96.54	3.46	419.81	21.8	12.31	0.43	0.85	1486.26	426.34
35	23	95.54	4.46	262.63	17.36	18.78	0.84	1.01	946.96	430.53
35	24	87.81	12.19	210.33	15.94	42.75	5.21	3.42	884.98	959.65
35	25	98.49	1.51	193.35	17.38	7.77	0.12	0.29	903.65	116.63
35	26	57.43	42.57	200.14	15.12	41.78	17.78	11.88	811.04	1813.69
35	27	8.51	91.49	141.52	8.42	59.91	54.81	32.29	209.87	2643.61
35	28	97.2	2.8	288.72	18.46	12.63	0.35	0.61	1034.75	284.23
35	29	97.75	2.25	284.07	17.82	11.01	0.25	0.47	972.13	251.92
35	30	92.39	7.61	490.95	25.19	18.46	1.4	2.25	1941.75	712.45
35	31	14.17	85.83	464.97	19.6	51.17	43.92	23.58	652.88	2936.64
35	32	98.57	1.43	322.48	21.8	9.39	0.13	0.35	1443.36	213.96
35	33	96.2	3.8	507.26	25.27	14.25	0.54	1.06	1841.7	460
35	34	32.23	67.77	422.63	19.2	37.89	25.68	17.19	1342.57	2217.38
35	35	99.05	0.95	390.85	20.88	4.21	0.04	0.2	1400.88	153.86
35	36	97.52	2.48	445.51	23.51	3.24	0.08	0.57	1578.13	199.9
35	37	26.75	73.25	156.18	13.73	40.81	29.89	18.52	647.74	1928.33
35	38	20.66	79.34	508.5	19.99	56.67	44.96	25.94	948.33	3585.33
35	39	95.02	4.98	370.76	18.54	21.7	1.08	1.22	1059.5	502.48
35	40	98.82	1.18	309.72	18.18	6.15	0.07	0.22	1043.14	129.84
35	41	93.57	6.43	522.52	21.79	15.54	1	1.55	1387.35	433.26
35	42	94.12	5.88	579.87	25.92	13.28	0.78	1.67	2016.43	543.59
35	43	98.08	1.92	372.32	19.68	6.8	0.13	0.4	1126.52	211.86
35	44	99.91	0.09	375.49	24.16	1.3	0.001	0.02	1578.03	16.89
35	45	95.68	4.32	375.4	19.61	11.66	0.5	0.94	1271.04	390.26
35	46	99.09	0.91	404.68	23.33	6.15	0.06	0.22	1538.7	127.85
35	47	99.29	0.71	385.32	22.17	2.27	0.02	0.15	1471.05	93.87
35	48	98.74	1.26	380.98	20.92	8.1	0.1	0.29	1339.32	174.63
35	49	98.17	1.83	363.19	19.96	6.15	0.11	0.37	1222.8	189.73
35	50	95.15	4.85	492.38	25.34	25.26	1.22	1.62	2046.11	730.91
35	51	96.05	3.95	436.57	23.08	22.02	0.87	1.15	1473.04	464.3
35	52	96.04	3.96	630.74	30.73	21.37	0.85	1.52	2529.08	621.62
36	1	76.24	23.76	180.68	13.98	41.45	9.85	5.74	738.78	1214.2
36	2	91.73	8.27	144.5	15.76	22.67	1.87	1.85	773.91	421.41
36	3	98.93	1.07	264.59	17.53	7.77	0.08	0.2	918.86	106.77
36	4	57.08	42.92	264.63	13.91	72.22	31	13.03	733.64	2304.11
36	5	96.53	3.47	248.58	16.81	11.98	0.42	0.64	965.11	297.96
36	6	98.93	1.07	124.96	16.44	0.65	0.01	0.16	762.58	46.78
36	7	99.47	0.53	160.19	13.28	0	0	0.06	598.87	31.78
36	8	63.91	36.09	603.31	22.34	63.15	22.79	16.23	1532.19	2920.6
36	9	99.84	0.16	211.8	18.78	0	0	0.03	1097.26	16.36
36	10	95.95	4.05	396.05	22.82	32.71	1.32	1.4	1514.26	589.11
36	11	58.93	41.07	908.24	27.29	91	37.38	25.18	2172.91	4722.65
36	12	93.06	6.94	474.79	23.6	39.51	2.74	2.23	1720.56	915.71
36	13	55.53	44.47	446.85	17.42	84.53	37.59	24.4	970.67	3032.61
36	14	82.77	17.23	574.68	22.24	57.97	9.99	6.7	1611.48	2280.41
36	15	56.15	43.85	283.91	14.77	86.79	38.06	22.9	753.77	2757.93
36	16	92.08	7.92	376.46	20.87	43.72	3.46	2.49	1408.44	1053.21
36	17	96.81	3.19	281.48	16.92	21.37	0.68	0.67	911.3	299.96
36	18	1.1	98.9	587.92	6.43	124.36	122.99	79.57	155.54	6339.48
36	19	88.05	11.95	582.16	29.21	47.28	5.65	5.35	2246.85	1545.3
36	20	95.61	4.39	514.61	25.37	33.03	1.45	1.56	1923.19	741.61
36	21	9.75	90.25	880.3	16.39	94.89	85.64	54.44	729.34	5733.8
36	22	99.41	0.59	161.4	13.93	0	0	0.05	664.84	25.38
36	23	5.5	94.5	1197.85	16.46	96.18	90.89	59.11	891.48	6594.97
36	24	86.58	13.42	439.15	20.14	43.07	5.78	4.53	1372.88	1551.91
36	25	96.92	3.08	412.46	20.26	16.84	0.52	0.74	1303.77	387.01
36	26	35.79	64.21	309.39	18.47	58.29	37.43	25.07	1076.59	3045.72
36	27	65.08	34.92	359.93	19.78	54.08	18.89	13.45	1283.94	2392.63
36	28	6.51	93.49	568.74	13.14	99.42	92.95	53.43	411.34	4777.71
