# Supplementary material for: Assessment of DNA damage of smooth muscle cells in tunica media of human arterial allografts using Comet assay method
Source: PLoS One. 2025 Nov 3;20(11):e0335044. doi: 10.1371/journal.pone.0335044 (PMC12582482; doi:10.1371/journal.pone.0335044)
Supplement: S4 Table — (XLSX) [file pone.0335044.s004.xlsx]

## Sheet: S4 Table
S4 Table. Comet assay results in group 4 - CADAG - cadaveric arterial grafts harvested during autopsy
Tissue sample number	Analyzed cell number	Head DNA (%)	Tail DNA (%)	Sum intensity	Head radius	Tail length	Tail moment	Olive moment	Head area	Tail area
40	1	72.95	27.05	220.53	20.03	30.44	8.23	7.11	1209.16	1363.34
40	2	34.29	65.71	571.24	23.45	61.53	40.43	25.27	2003.11	4217.34
40	3	19.65	80.35	241.81	12.22	71.9	57.77	30.71	481.3	3863.89
40	4	89.63	10.37	434.1	19.46	26.88	2.79	2.68	1222.59	1064.22
40	5	75.52	24.48	303.56	17.78	58.94	14.43	7.88	1118.44	2044.22
40	6	93.08	6.92	897.32	41.03	42.1	2.91	3.37	5145.63	1782.54
40	7	99.17	0.83	68.99	12.47	0	0	0.1	411.44	23.7
40	8	99.53	0.47	56.56	10.04	0	0	0.04	333.52	12.9
40	9	8.88	91.12	67.23	7.98	62.5	56.95	39.12	193.29	2076.21
40	10	99.42	0.58	28.49	8.91	0	0	0.04	251.4	10.38
40	11	81.77	18.23	70.08	15.02	25.91	4.72	3.86	743.81	547.89
40	12	7.71	92.29	1062.73	21.12	100.72	92.95	60.31	1505.66	7572.98
40	13	19.8	80.2	862.47	23.9	91.33	73.24	45.67	1947.94	7773.4
40	14	65.26	34.74	1450.77	30.47	74.16	25.76	16.61	3052.43	4071.34
40	15	49.2	50.8	1641.91	29.52	80.96	41.13	26.75	2560.33	5002.15
40	16	92.68	7.32	603.99	27.39	48.58	3.56	2.89	2370.61	1102.4
40	17	23.53	76.47	280.01	26.56	90.68	69.34	55.36	1884.07	5116.16
40	18	90.76	9.24	441.91	22.92	59.91	5.53	3.7	1597.85	1398.16
40	19	4.37	95.63	397.68	11.99	120.8	115.52	73.36	421.3	6065.32
40	20	29.55	70.45	75.48	8.78	56.67	39.93	23.38	296.08	1909.45
40	21	57.71	42.29	1148.86	25.65	52.79	22.32	15.56	1895.71	3295.12
40	22	1.39	98.61	528.36	9.44	107.84	106.34	64.75	191.09	7304.06
40	23	3.99	96.01	280.78	10	121.44	116.6	74.03	288.94	5168.18
40	24	89.28	10.72	406.49	19.91	62.5	6.7	4.73	1290.45	1566.39
40	25	14.55	85.45	174.12	15.58	101.04	86.34	61.26	750.94	4726.84
40	26	40.78	59.22	928.47	21.49	97.48	57.73	31.91	1506.39	5668.35
40	27	92.6	7.4	521.07	22.6	52.79	3.91	2.79	1656.79	1167
40	28	69.8	30.2	1163.97	29.05	66.71	20.15	14.92	2565.47	3902.49
40	29	23.82	76.18	481.44	21.8	89.71	68.34	43.17	1781.7	6942.54
40	30	57.95	42.05	653.65	22.09	90.35	37.99	22.03	1584.42	4610.53
40	31	66.32	33.68	937.27	23.53	85.17	28.69	16.61	1845.37	4488.87
40	32	91.77	8.23	451.15	23.18	70.92	5.84	3.47	1796.28	1183.99
40	33	99.77	0.23	91.08	11.66	0	0	0.02	420.36	11.12
40	34	1.83	98.17	919.43	10.34	105.9	103.96	60.52	314.43	7442.4
40	35	32.04	67.96	709.89	19.58	97.16	66.02	36.13	1119.49	5341.02
40	36	13.18	86.82	1772.47	19.24	97.48	84.63	41.44	981.99	6950.51
40	37	94.1	5.9	465.44	22.65	49.23	2.91	2.16	1746.46	1039.47
40	38	1.74	98.26	335.79	7.61	112.38	110.42	66.11	174.42	5956.88
40	39	1.66	98.34	273.15	5.3	139.9	137.58	94.84	167.07	5815.4
40	40	27.74	72.26	1191.74	18.13	118.53	85.66	45.18	1200.67	7317.49
40	41	52.45	47.55	1083.49	22.85	73.19	34.8	21.42	1624.28	3994.26
40	42	9.24	90.76	1979.56	28.9	81.29	73.77	38.78	1565.13	6980.09
40	43	90.86	9.14	547.43	25.85	49.87	4.56	3.74	2052.4	1706.4
40	44	68.13	31.87	981.88	27.65	77.4	24.67	15.42	2190.42	3692.94
40	45	41.69	58.31	482.67	16.5	52.46	30.59	17.55	889.28	2616.76
40	46	6.27	93.73	890.6	16.22	74.49	69.81	42.2	871.34	5303.16
40	47	23.69	76.31	2413.13	25.88	114.32	87.24	46.17	2297.29	9145.24
40	48	99.37	0.63	371.59	24.28	2.91	0.02	0.16	1535.34	100.68
40	49	31.47	68.53	956.13	17.78	136.67	93.65	47.24	1089.5	7531.76
40	50	99.26	0.74	30.46	8.26	0	0	0.05	230.63	14.47
40	51	36.98	63.02	949.33	22.38	96.51	60.82	38.37	1541.74	5720.79
40	52	4.28	95.72	190.47	9.12	113.35	108.5	66.64	217.73	5668.25
40	53	25.2	74.8	1077.62	19.7	120.8	90.36	49.39	1373.3	8152.86
40	54	57.02	42.98	731.19	21.01	78.7	33.82	20.91	1481.12	4091.9
40	55	2.45	97.55	894.93	12.44	154.48	150.69	93.91	523.46	10796.5
40	56	11.69	88.31	886.79	22.03	116.59	102.96	66.26	1327.89	7692.44
43	1	2.52	97.48	1033.32	12.47	108.49	105.76	56.5	347.15	7444.6
43	2	99.98	0.02	108.12	13.93	0	0	0.002	585.76	1.15
43	3	88.72	11.28	75.98	13.6	10.36	1.17	1.76	579.04	249.51
43	4	97.68	2.32	42.26	15.57	2.59	0.06	0.35	676.69	45.31
43	5	42.42	57.58	136.2	13.85	27.53	15.85	10.43	504.68	1074.6
43	6	54.88	45.12	55.97	9.97	20.4	9.2	6.46	379.67	549.68
44	1	49.31	50.69	141.26	15.8	57	28.9	17.39	937.63	1655.43
44	2	99.59	0.41	39.39	9.39	0	0	0.03	282.13	10.8
44	3	98.8	1.2	20.69	7.12	0	0	0.07	184.17	14.26
44	4	97.59	2.41	10.23	5.99	0	0	0.11	128.9	15.42
44	5	98.9	1.1	19.97	7.61	0	0	0.07	199.06	12.9
44	6	99.19	0.81	28.44	8.74	0	0	0.06	260.31	10.49
44	7	99.16	0.84	31.55	7.77	0	0	0.05	221.51	15.52
44	8	99.09	0.91	20.76	7.45	0	0	0.05	209.55	10.59
44	9	99.97	0.03	264.32	18.38	0	0	0.004	1014.4	2.62
44	10	99.38	0.62	283.36	15.41	1.62	0.01	0.09	720.84	41.32
44	11	99.18	0.82	321.66	18.62	2.91	0.02	0.15	1108.79	73.42
44	12	96.52	3.48	328.96	16.95	7.12	0.25	0.6	946.23	198.33
44	13	99.93	0.07	322.67	21.7	0	0	0.01	1406.13	7.03
44	14	98.61	1.39	144.14	14.73	1.3	0.02	0.19	706.16	73.63
45	1	99.63	0.37	118.77	14.41	0	0	0.05	650.47	20.66
45	2	99.52	0.48	176.72	15.87	0	0	0.07	771.92	24.44
45	3	99.39	0.61	215.43	14.51	0.65	0.004	0.08	640.71	41.43
45	4	99.77	0.23	143.5	14.09	0	0	0.03	609.67	16.05
45	5	99.97	0.03	137.37	12.45	0.32	0.0001	0.003	451.3	3.67
47	1	99.73	0.27	66.03	11.5	0	0	0.03	376.31	8.81
47	2	98.42	1.58	146.36	13.79	2.59	0.04	0.2	568.35	75.2
47	3	99.76	0.24	102.39	9.72	0	0	0.02	349.78	20.24
47	4	99.71	0.29	108.07	11.33	0	0	0.03	423.19	15
47	5	99.67	0.33	97.42	10.85	0	0	0.03	379.04	17.93
47	6	99.42	0.58	84.56	11.17	0	0	0.05	356.07	19.51
47	7	99.9	0.1	114.49	12.95	0	0	0.01	512.44	6.4
47	8	99.42	0.58	119.04	10.7	0.65	0.004	0.05	394.77	33.56
47	9	55.22	44.78	134.26	10.07	12.95	5.8	4.3	279.4	299.22
47	10	99.79	0.21	105.8	12.47	0	0	0.02	464.41	10.7
47	11	99.69	0.31	133.59	11.98	0	0	0.03	514.86	23.6
47	12	99.55	0.45	107.95	12.86	2.59	0.01	0.06	487.38	27.27
47	13	99.78	0.22	69.58	10.36	0	0	0.02	340.13	8.6
47	14	99.55	0.45	122.04	10.85	0	0	0.04	373.79	16.36
47	15	99.74	0.26	93.74	11.33	0	0	0.02	433.89	16.47
47	16	99.84	0.16	101.8	13.06	0.32	0.0005	0.02	533.32	10.07
47	17	98.95	1.05	117.07	12.65	2.27	0.02	0.11	488.32	58.84
47	18	99.76	0.24	80.16	11.98	0	0	0.02	450.67	10.28
47	19	99.81	0.19	91.19	11.66	0	0	0.02	473.43	9.44
47	20	99.66	0.34	106.87	11.33	0	0	0.03	430.95	19.3
47	21	99.69	0.31	91.21	10.04	0	0	0.03	368.76	18.56
47	22	99.33	0.67	201.27	14.98	0.65	0.004	0.08	795.52	63.98
47	23	99.59	0.41	122.99	12.2	0.65	0.003	0.04	426.23	23.81
47	24	99.74	0.26	130.51	13.44	0	0	0.03	553.45	15.73
47	25	99.79	0.21	98.15	11.82	0	0	0.02	426.97	10.8
47	26	99.9	0.1	105.92	12.79	0	0	0.01	486.43	6.19
47	27	99.87	0.13	102.68	13.48	0.32	0.0004	0.02	543.49	5.56
47	28	99.64	0.36	133.19	13.19	0.32	0.001	0.04	531.53	18.88
47	29	98.03	1.97	136.85	13.2	0.32	0.01	0.24	554.71	65.86
47	30	99.91	0.09	130.26	13.52	0	0	0.01	538.66	4.51
