# Supplementary material for: Assessment of DNA damage of smooth muscle cells in tunica media of human arterial allografts using Comet assay method
Source: PLoS One. 2025 Nov 3;20(11):e0335044. doi: 10.1371/journal.pone.0335044 (PMC12582482; doi:10.1371/journal.pone.0335044)
Supplement: S5 Table — (XLSX) [file pone.0335044.s005.xlsx]

## Sheet: Spearman Rank Order Correlation
S5 Table. Correlations between individual comet assay parameters and donor´s age and storage time in Group 1 - cryopreserved grafts, slowly thawed
Variable	Head DNA (%)	Tail DNA (%)	Sum intensity	Head radius	Tail length	Tail moment	Olive moment	Head area	Tail area	Storage	Age
Head DNA (%)	1	-1	0.553336	0.749762	-0.831762	-0.861019	-0.973491	0.821814	-0.812505	-0.137511	0.697812
Tail DNA (%)	-1	1	-0.553336	-0.749762	0.831762	0.861019	0.973491	-0.821814	0.812505	0.137511	-0.697812
Sum intensity	0.553336	-0.553336	1	0.802515	-0.284666	-0.311228	-0.507952	0.804264	-0.102667	0.241126	0.647553
Head radius	0.749762	-0.749762	0.802515	1	-0.480214	-0.531973	-0.681445	0.965055	-0.39964	0.105387	0.663311
Tail length	-0.831762	0.831762	-0.284666	-0.480214	1	0.987888	0.873722	-0.604501	0.826411	0.299228	-0.546282
Tail moment	-0.861019	0.861019	-0.311228	-0.531973	0.987888	1	0.884945	-0.649549	0.822055	0.292136	-0.549801
Olive moment	-0.973491	0.973491	-0.507952	-0.681445	0.873722	0.884945	1	-0.762903	0.828195	0.188761	-0.677036
Head area	0.821814	-0.821814	0.804264	0.965055	-0.604501	-0.649549	-0.762903	1	-0.479081	0.0750335	0.727522
Tail area	-0.812505	0.812505	-0.102667	-0.39964	0.826411	0.822055	0.828195	-0.479081	1	0.318728	-0.426094
Storage	-0.137511	0.137511	0.241126	0.105387	0.299228	0.292136	0.188761	0.0750335	0.318728	1	0.435496
Age	0.697812	-0.697812	0.647553	0.663311	-0.546282	-0.549801	-0.677036	0.727522	-0.426094	0.435496	1
Spearman's test at a = 0.05
