# Supplementary material for: Assessment of DNA damage of smooth muscle cells in tunica media of human arterial allografts using Comet assay method
Source: PLoS One. 2025 Nov 3;20(11):e0335044. doi: 10.1371/journal.pone.0335044 (PMC12582482; doi:10.1371/journal.pone.0335044)
Supplement: S6 Table — (XLSX) [file pone.0335044.s006.xlsx]

## Sheet: Spearman Rank Order Correlation
S6 Table. Correlations between individual comet assay parameters and donor´s age and storage time in Group 2 - cryopreserved grafts, rapidly thawed
Variable	Head DNA (%)	Tail DNA (%)	Sum intensity	Head radius	Tail length	Tail moment	Olive moment	Head area	Tail area	Storage	Age
Head DNA (%)	1	-1	0.548354	0.74619	-0.522782	-0.534445	-0.971892	0.744138	-0.475874	0.0415597	0.220135
Tail DNA (%)	-1	1	-0.548354	-0.74619	0.522782	0.534445	0.971892	-0.744138	0.475874	-0.0415597	-0.220135
Sum intensity	0.548354	-0.548354	1	0.858259	0.155623	0.145288	-0.452528	0.876525	0.337304	-0.527537	-0.00899295
Head radius	0.74619	-0.74619	0.858259	1	-0.0278387	-0.046237	-0.618835	0.982434	0.059192	-0.370743	-0.0150051
Tail length	-0.522782	0.522782	0.155623	-0.0278387	1	0.997951	0.613551	-0.0676022	0.70023	-0.616574	-0.29202
Tail moment	-0.534445	0.534445	0.145288	-0.046237	0.997951	1	0.621382	-0.0854971	0.701038	-0.60651	-0.29635
Olive moment	-0.971892	0.971892	-0.452528	-0.618835	0.613551	0.621382	1	-0.624187	0.554836	-0.132508	-0.289115
Head area	0.744138	-0.744138	0.876525	0.982434	-0.0676022	-0.0854971	-0.624187	1	0.0840246	-0.347324	0.0247335
Tail area	-0.475874	0.475874	0.337304	0.059192	0.70023	0.701038	0.554836	0.0840246	1	-0.633326	-0.283645
Storage	0.0415597	-0.0415597	-0.527537	-0.370743	-0.616574	-0.60651	-0.132508	-0.347324	-0.633326	1	0.206304
Age	0.220135	-0.220135	-0.00899295	-0.0150051	-0.29202	-0.29635	-0.289115	0.0247335	-0.283645	0.206304	1
Spearman's test at a = 0.05
