# Supplementary material for: Assessment of DNA damage of smooth muscle cells in tunica media of human arterial allografts using Comet assay method
Source: PLoS One. 2025 Nov 3;20(11):e0335044. doi: 10.1371/journal.pone.0335044 (PMC12582482; doi:10.1371/journal.pone.0335044)
Supplement: S7 Table — (XLSX) [file pone.0335044.s007.xlsx]

## Sheet: Spearman Rank Order Correlation
S7 Table. Correlations between individual comet assay parameters and donor´s age in Group 3 - fresh grafts obtained during multiorgan harvest
Variable	Head DNA (%)	Tail DNA (%)	Sum intensity	Head radius	Tail length	Tail moment	Olive moment	Head area	Tail area	Age
Head DNA (%)	1	-1	-0.497531	-0.137482	-0.923529	-0.962405	-0.981461	-0.122589	-0.945809	-0.184677
Tail DNA (%)	-1	1	0.497534	0.137482	0.923547	0.962411	0.981461	0.122589	0.945809	0.184677
Sum intensity	-0.497531	0.497534	1	0.786839	0.649997	0.624982	0.587814	0.769711	0.682132	0.0283519
Head radius	-0.137482	0.137482	0.786839	1	0.338889	0.28925	0.250402	0.970318	0.360725	0.0430947
Tail length	-0.923529	0.923547	0.649997	0.338889	1	0.984255	0.966939	0.326894	0.974634	0.164873
Tail moment	-0.962405	0.962411	0.624982	0.28925	0.984255	1	0.987156	0.274338	0.981445	0.172062
Olive moment	-0.981461	0.981461	0.587814	0.250402	0.966939	0.987156	1	0.238618	0.982001	0.183446
Head area	-0.122589	0.122589	0.769711	0.970318	0.326894	0.274338	0.238618	1	0.350859	0.0297922
Tail area	-0.945809	0.945809	0.682132	0.360725	0.974634	0.981445	0.982001	0.350859	1	0.170076
Age	-0.184677	0.184677	0.0283519	0.0430947	0.164873	0.172062	0.183446	0.0297922	0.170076	1
Spearman's test at a = 0.05
