# Supplementary material for: Assessment of DNA damage of smooth muscle cells in tunica media of human arterial allografts using Comet assay method
Source: PLoS One. 2025 Nov 3;20(11):e0335044. doi: 10.1371/journal.pone.0335044 (PMC12582482; doi:10.1371/journal.pone.0335044)
Supplement: S8 Table — (XLSX) [file pone.0335044.s008.xlsx]

## Sheet: Spearman Rank Order Correlation
S8 Table. Correlations between individual comet assay parameters and donor´s age in Group 4 - cadaveric graft harvested during autopsy
Variable	Head DNA (%)	Tail DNA (%)	Sum intensity	Head radius	Tail length	Tail moment	Olive moment	Head area	Tail area	Age
Head DNA (%)	1	-1	-0.599442	-0.242681	-0.9061	-0.933689	-0.987354	-0.217227	-0.935653	-0.467215
Tail DNA (%)	-1	1	0.599442	0.242681	0.9061	0.933689	0.987354	0.217227	0.935653	0.467215
Sum intensity	-0.599442	0.599442	1	0.76359	0.779079	0.737832	0.660817	0.740655	0.780795	0.36124
Head radius	-0.242681	0.242681	0.76359	1	0.450997	0.391982	0.324609	0.988425	0.45239	0.318279
Tail length	-0.9061	0.9061	0.779079	0.450997	1	0.988663	0.940469	0.428465	0.949069	0.415436
Tail moment	-0.933689	0.933689	0.737832	0.391982	0.988663	1	0.954593	0.366309	0.947903	0.407881
Olive moment	-0.987354	0.987354	0.660817	0.324609	0.940469	0.954593	1	0.299907	0.961762	0.479126
Head area	-0.217227	0.217227	0.740655	0.988425	0.428465	0.366309	0.299907	1	0.434716	0.294752
Tail area	-0.935653	0.935653	0.780795	0.45239	0.949069	0.947903	0.961762	0.434716	1	0.417727
Age	-0.467215	0.467215	0.36124	0.318279	0.415436	0.407881	0.479126	0.294752	0.417727	1
Spearman's test at a = 0.05
